# Supplementary material for: Creatine riboside is a cancer cell–derived metabolite associated with arginine auxotrophy
Source: J Clin Invest. 2022 Jul 15;132(14):e157410. doi: 10.1172/JCI157410 (PMC9282934; doi:10.1172/JCI157410)
Supplement: Supplemental table 2 [file jci-132-157410-s142.xlsx]

## Sheet: EnrichedinCRLow
NAME	GS<br> follow link to MSigDB	SIZE	ES	NES	NOM p-val	FDR q-val	FWER p-val	RANK AT MAX	LEADING EDGE
KEGG_RIBOSOME	KEGG_RIBOSOME	88	-0.565733	-2.31527	0	0	0	7945	tags=86%, list=38%, signal=139%
KEGG_ARGININE_AND_PROLINE_METABOLISM	KEGG_ARGININE_AND_PROLINE_METABOLISM	52	-0.563178	-2.08436	0	0.00122341	0.004	3348	tags=38%, list=16%, signal=46%
KEGG_PARKINSONS_DISEASE	KEGG_PARKINSONS_DISEASE	121	-0.470758	-2.05598	0	0.00180333	0.008	6234	tags=50%, list=30%, signal=70%
KEGG_SPLICEOSOME	KEGG_SPLICEOSOME	124	-0.450053	-1.98057	0	0.00296643	0.016	7910	tags=58%, list=38%, signal=93%
KEGG_LIMONENE_AND_PINENE_DEGRADATION	KEGG_LIMONENE_AND_PINENE_DEGRADATION	10	-0.790549	-1.97652	0	0.00247202	0.016	1887	tags=40%, list=9%, signal=44%
KEGG_MATURITY_ONSET_DIABETES_OF_THE_YOUNG	KEGG_MATURITY_ONSET_DIABETES_OF_THE_YOUNG	19	-0.601294	-1.80473	0.00408998	0.0186142	0.14	1994	tags=47%, list=10%, signal=52%
KEGG_HUNTINGTONS_DISEASE	KEGG_HUNTINGTONS_DISEASE	171	-0.383725	-1.75537	0.0020202	0.0264659	0.22	6426	tags=47%, list=31%, signal=68%
KEGG_HISTIDINE_METABOLISM	KEGG_HISTIDINE_METABOLISM	29	-0.526444	-1.73554	0.00204082	0.0285875	0.261	3408	tags=34%, list=16%, signal=41%
KEGG_LINOLEIC_ACID_METABOLISM	KEGG_LINOLEIC_ACID_METABOLISM	27	-0.502101	-1.66654	0.0158416	0.0507351	0.439	4656	tags=56%, list=22%, signal=71%
KEGG_VALINE_LEUCINE_AND_ISOLEUCINE_DEGRADATION	KEGG_VALINE_LEUCINE_AND_ISOLEUCINE_DEGRADATION	44	-0.43647	-1.60798	0.012474	0.0772373	0.623	4198	tags=34%, list=20%, signal=43%
KEGG_RNA_POLYMERASE	KEGG_RNA_POLYMERASE	29	-0.489564	-1.60511	0.0178571	0.0723999	0.63	4634	tags=41%, list=22%, signal=53%
KEGG_CIRCADIAN_RHYTHM_MAMMAL	KEGG_CIRCADIAN_RHYTHM_MAMMAL	13	-0.563126	-1.52324	0.0480962	0.130728	0.865	4792	tags=46%, list=23%, signal=60%
KEGG_NITROGEN_METABOLISM	KEGG_NITROGEN_METABOLISM	20	-0.504293	-1.51977	0.0359281	0.124967	0.874	3348	tags=30%, list=16%, signal=36%
KEGG_BUTANOATE_METABOLISM	KEGG_BUTANOATE_METABOLISM	30	-0.443217	-1.47928	0.032	0.158698	0.935	2742	tags=33%, list=13%, signal=38%
KEGG_OLFACTORY_TRANSDUCTION	KEGG_OLFACTORY_TRANSDUCTION	65	-0.377408	-1.47283	0.0140281	0.155802	0.944	3938	tags=34%, list=19%, signal=42%
KEGG_ALPHA_LINOLENIC_ACID_METABOLISM	KEGG_ALPHA_LINOLENIC_ACID_METABOLISM	18	-0.508781	-1.46177	0.0528541	0.160077	0.957	6026	tags=61%, list=29%, signal=86%
KEGG_DRUG_METABOLISM_CYTOCHROME_P450	KEGG_DRUG_METABOLISM_CYTOCHROME_P450	68	-0.363068	-1.44308	0.035124	0.173877	0.973	4881	tags=34%, list=23%, signal=44%
KEGG_BETA_ALANINE_METABOLISM	KEGG_BETA_ALANINE_METABOLISM	21	-0.466987	-1.43795	0.0659794	0.170978	0.979	2684	tags=33%, list=13%, signal=38%
KEGG_FATTY_ACID_METABOLISM	KEGG_FATTY_ACID_METABOLISM	42	-0.403225	-1.42943	0.0487805	0.172066	0.988	4070	tags=26%, list=20%, signal=32%
KEGG_PURINE_METABOLISM	KEGG_PURINE_METABOLISM	155	-0.306973	-1.37672	0.0122951	0.236249	0.999	4016	tags=26%, list=19%, signal=32%
KEGG_GLYCINE_SERINE_AND_THREONINE_METABOLISM	KEGG_GLYCINE_SERINE_AND_THREONINE_METABOLISM	29	-0.413552	-1.35899	0.0704225	0.252807	0.999	4540	tags=41%, list=22%, signal=53%
KEGG_ARACHIDONIC_ACID_METABOLISM	KEGG_ARACHIDONIC_ACID_METABOLISM	55	-0.349666	-1.34958	0.0626186	0.256605	0.999	4656	tags=40%, list=22%, signal=51%
KEGG_GLUTATHIONE_METABOLISM	KEGG_GLUTATHIONE_METABOLISM	47	-0.356558	-1.33592	0.0825147	0.268714	1	4078	tags=36%, list=20%, signal=45%
KEGG_ONE_CARBON_POOL_BY_FOLATE	KEGG_ONE_CARBON_POOL_BY_FOLATE	17	-0.460963	-1.3341	0.125249	0.260469	1	4579	tags=35%, list=22%, signal=45%
KEGG_ALZHEIMERS_DISEASE	KEGG_ALZHEIMERS_DISEASE	158	-0.284845	-1.30168	0.0358566	0.307601	1	6234	tags=38%, list=30%, signal=54%
KEGG_SELENOAMINO_ACID_METABOLISM	KEGG_SELENOAMINO_ACID_METABOLISM	26	-0.40851	-1.30125	0.14135	0.297107	1	3979	tags=35%, list=19%, signal=43%
KEGG_VASOPRESSIN_REGULATED_WATER_REABSORPTION	KEGG_VASOPRESSIN_REGULATED_WATER_REABSORPTION	41	-0.361884	-1.28032	0.130346	0.325837	1	5049	tags=29%, list=24%, signal=39%
KEGG_RNA_DEGRADATION	KEGG_RNA_DEGRADATION	56	-0.337705	-1.27906	0.10625	0.316665	1	7815	tags=50%, list=37%, signal=80%
KEGG_TRYPTOPHAN_METABOLISM	KEGG_TRYPTOPHAN_METABOLISM	38	-0.367454	-1.26643	0.132265	0.329728	1	5512	tags=45%, list=26%, signal=61%
KEGG_PROTEIN_EXPORT	KEGG_PROTEIN_EXPORT	24	-0.397107	-1.25292	0.176584	0.34556	1	5823	tags=33%, list=28%, signal=46%
KEGG_ALANINE_ASPARTATE_AND_GLUTAMATE_METABOLISM	KEGG_ALANINE_ASPARTATE_AND_GLUTAMATE_METABOLISM	30	-0.376715	-1.24919	0.164436	0.341986	1	904	tags=13%, list=4%, signal=14%
KEGG_PROPANOATE_METABOLISM	KEGG_PROPANOATE_METABOLISM	33	-0.357364	-1.22684	0.16499	0.378712	1	5850	tags=39%, list=28%, signal=55%
KEGG_BASAL_TRANSCRIPTION_FACTORS	KEGG_BASAL_TRANSCRIPTION_FACTORS	34	-0.351996	-1.18501	0.203666	0.46163	1	7624	tags=53%, list=37%, signal=83%
KEGG_PPAR_SIGNALING_PATHWAY	KEGG_PPAR_SIGNALING_PATHWAY	60	-0.300249	-1.14002	0.229167	0.565958	1	4050	tags=28%, list=19%, signal=35%
KEGG_METABOLISM_OF_XENOBIOTICS_BY_CYTOCHROME_P450	KEGG_METABOLISM_OF_XENOBIOTICS_BY_CYTOCHROME_P450	66	-0.281374	-1.11541	0.25	0.622336	1	4881	tags=30%, list=23%, signal=39%
KEGG_RETINOL_METABOLISM	KEGG_RETINOL_METABOLISM	59	-0.2914	-1.10557	0.300403	0.634593	1	2106	tags=17%, list=10%, signal=19%
KEGG_HEDGEHOG_SIGNALING_PATHWAY	KEGG_HEDGEHOG_SIGNALING_PATHWAY	52	-0.287386	-1.08195	0.328155	0.692927	1	935	tags=12%, list=4%, signal=12%
KEGG_TYROSINE_METABOLISM	KEGG_TYROSINE_METABOLISM	41	-0.29808	-1.07913	0.316116	0.683693	1	4538	tags=32%, list=22%, signal=40%
KEGG_ASTHMA	KEGG_ASTHMA	23	-0.345953	-1.05579	0.373494	0.740192	1	2293	tags=17%, list=11%, signal=20%
KEGG_PENTOSE_PHOSPHATE_PATHWAY	KEGG_PENTOSE_PHOSPHATE_PATHWAY	24	-0.333645	-1.04175	0.384146	0.769607	1	5848	tags=46%, list=28%, signal=64%
KEGG_ETHER_LIPID_METABOLISM	KEGG_ETHER_LIPID_METABOLISM	32	-0.300136	-1.02844	0.395161	0.794104	1	4656	tags=34%, list=22%, signal=44%
KEGG_GLYCOLYSIS_GLUCONEOGENESIS	KEGG_GLYCOLYSIS_GLUCONEOGENESIS	56	-0.266795	-1.02653	0.41358	0.782191	1	5764	tags=32%, list=28%, signal=44%
KEGG_RIBOFLAVIN_METABOLISM	KEGG_RIBOFLAVIN_METABOLISM	14	-0.382237	-1.02361	0.424184	0.773457	1	2254	tags=21%, list=11%, signal=24%
KEGG_LONG_TERM_DEPRESSION	KEGG_LONG_TERM_DEPRESSION	67	-0.258668	-1.01723	0.416667	0.776706	1	6026	tags=33%, list=29%, signal=46%
KEGG_TIGHT_JUNCTION	KEGG_TIGHT_JUNCTION	120	-0.233972	-1.00575	0.457906	0.79662	1	6223	tags=37%, list=30%, signal=52%
KEGG_PYRIMIDINE_METABOLISM	KEGG_PYRIMIDINE_METABOLISM	98	-0.240479	-1.00125	0.436475	0.794162	1	5506	tags=30%, list=26%, signal=40%
KEGG_GLYOXYLATE_AND_DICARBOXYLATE_METABOLISM	KEGG_GLYOXYLATE_AND_DICARBOXYLATE_METABOLISM	14	-0.373716	-0.999446	0.469786	0.783107	1	7458	tags=50%, list=36%, signal=78%
KEGG_BASE_EXCISION_REPAIR	KEGG_BASE_EXCISION_REPAIR	34	-0.285971	-0.991553	0.461538	0.791591	1	6160	tags=38%, list=30%, signal=54%
KEGG_PHENYLALANINE_METABOLISM	KEGG_PHENYLALANINE_METABOLISM	18	-0.336157	-0.971117	0.494186	0.841347	1	5608	tags=33%, list=27%, signal=46%
KEGG_MISMATCH_REPAIR	KEGG_MISMATCH_REPAIR	23	-0.310212	-0.960544	0.515528	0.85764	1	6160	tags=35%, list=30%, signal=49%
KEGG_PROXIMAL_TUBULE_BICARBONATE_RECLAMATION	KEGG_PROXIMAL_TUBULE_BICARBONATE_RECLAMATION	21	-0.310788	-0.949615	0.511494	0.8753	1	5818	tags=43%, list=28%, signal=59%
KEGG_PANTOTHENATE_AND_COA_BIOSYNTHESIS	KEGG_PANTOTHENATE_AND_COA_BIOSYNTHESIS	16	-0.331179	-0.93752	0.532	0.896239	1	4442	tags=31%, list=21%, signal=40%
KEGG_ASCORBATE_AND_ALDARATE_METABOLISM	KEGG_ASCORBATE_AND_ALDARATE_METABOLISM	23	-0.301411	-0.935301	0.569672	0.886392	1	1887	tags=13%, list=9%, signal=14%
KEGG_TGF_BETA_SIGNALING_PATHWAY	KEGG_TGF_BETA_SIGNALING_PATHWAY	85	-0.219862	-0.90246	0.650794	0.969496	1	1971	tags=12%, list=9%, signal=13%
KEGG_NUCLEOTIDE_EXCISION_REPAIR	KEGG_NUCLEOTIDE_EXCISION_REPAIR	44	-0.252063	-0.893959	0.627907	0.976305	1	6214	tags=32%, list=30%, signal=45%
KEGG_CYTOSOLIC_DNA_SENSING_PATHWAY	KEGG_CYTOSOLIC_DNA_SENSING_PATHWAY	41	-0.248301	-0.890073	0.615385	0.970471	1	3860	tags=22%, list=19%, signal=27%
KEGG_CYSTEINE_AND_METHIONINE_METABOLISM	KEGG_CYSTEINE_AND_METHIONINE_METABOLISM	33	-0.259916	-0.879039	0.650602	0.98476	1	4324	tags=24%, list=21%, signal=31%
KEGG_CARDIAC_MUSCLE_CONTRACTION	KEGG_CARDIAC_MUSCLE_CONTRACTION	65	-0.2207	-0.87325	0.729323	0.984019	1	5875	tags=46%, list=28%, signal=64%
KEGG_FC_EPSILON_RI_SIGNALING_PATHWAY	KEGG_FC_EPSILON_RI_SIGNALING_PATHWAY	76	-0.211237	-0.861544	0.746392	0.998131	1	6507	tags=36%, list=31%, signal=51%
KEGG_TASTE_TRANSDUCTION	KEGG_TASTE_TRANSDUCTION	37	-0.244331	-0.855049	0.690526	0.998335	1	3893	tags=27%, list=19%, signal=33%
KEGG_NICOTINATE_AND_NICOTINAMIDE_METABOLISM	KEGG_NICOTINATE_AND_NICOTINAMIDE_METABOLISM	24	-0.277242	-0.853329	0.682	0.986188	1	4685	tags=38%, list=22%, signal=48%
KEGG_OXIDATIVE_PHOSPHORYLATION	KEGG_OXIDATIVE_PHOSPHORYLATION	125	-0.277342	-0.810164	0.712	1	1	6824	tags=54%, list=33%, signal=79%
KEGG_PROTEASOME	KEGG_PROTEASOME	44	-0.218643	-0.8084	0.79922	1	1	8018	tags=52%, list=38%, signal=85%
KEGG_AMYOTROPHIC_LATERAL_SCLEROSIS_ALS	KEGG_AMYOTROPHIC_LATERAL_SCLEROSIS_ALS	52	-0.216129	-0.805168	0.797595	1	1	6530	tags=38%, list=31%, signal=56%
KEGG_DORSO_VENTRAL_AXIS_FORMATION	KEGG_DORSO_VENTRAL_AXIS_FORMATION	23	-0.257086	-0.801069	0.748515	1	1	2110	tags=17%, list=10%, signal=19%
KEGG_PEROXISOME	KEGG_PEROXISOME	75	-0.198543	-0.799385	0.865613	1	1	4070	tags=25%, list=20%, signal=31%
KEGG_DNA_REPLICATION	KEGG_DNA_REPLICATION	36	-0.231295	-0.797485	0.796875	1	1	8912	tags=56%, list=43%, signal=97%
KEGG_FOLATE_BIOSYNTHESIS	KEGG_FOLATE_BIOSYNTHESIS	10	-0.311259	-0.763998	0.75154	1	1	1910	tags=20%, list=9%, signal=22%
KEGG_INOSITOL_PHOSPHATE_METABOLISM	KEGG_INOSITOL_PHOSPHATE_METABOLISM	53	-0.200558	-0.75269	0.881188	1	1	7797	tags=47%, list=37%, signal=75%
KEGG_AMINOACYL_TRNA_BIOSYNTHESIS	KEGG_AMINOACYL_TRNA_BIOSYNTHESIS	40	-0.21329	-0.752632	0.865828	1	1	7332	tags=38%, list=35%, signal=58%
KEGG_AMINO_SUGAR_AND_NUCLEOTIDE_SUGAR_METABOLISM	KEGG_AMINO_SUGAR_AND_NUCLEOTIDE_SUGAR_METABOLISM	44	-0.203914	-0.734908	0.902542	1	1	5529	tags=32%, list=27%, signal=43%
KEGG_PRIMARY_BILE_ACID_BIOSYNTHESIS	KEGG_PRIMARY_BILE_ACID_BIOSYNTHESIS	14	-0.260145	-0.707311	0.857715	1	1	2545	tags=21%, list=12%, signal=24%
KEGG_LYSINE_DEGRADATION	KEGG_LYSINE_DEGRADATION	44	-0.195818	-0.70165	0.939096	1	1	4314	tags=25%, list=21%, signal=31%
KEGG_LONG_TERM_POTENTIATION	KEGG_LONG_TERM_POTENTIATION	68	-0.17779	-0.700183	0.969136	1	1	7203	tags=35%, list=35%, signal=54%
KEGG_SNARE_INTERACTIONS_IN_VESICULAR_TRANSPORT	KEGG_SNARE_INTERACTIONS_IN_VESICULAR_TRANSPORT	38	-0.193681	-0.684809	0.945415	1	1	463	tags=5%, list=2%, signal=5%
KEGG_VASCULAR_SMOOTH_MUSCLE_CONTRACTION	KEGG_VASCULAR_SMOOTH_MUSCLE_CONTRACTION	111	-0.159597	-0.67672	0.99006	1	1	6026	tags=30%, list=29%, signal=42%
KEGG_GNRH_SIGNALING_PATHWAY	KEGG_GNRH_SIGNALING_PATHWAY	96	-0.156277	-0.659497	0.993763	1	1	7203	tags=36%, list=35%, signal=55%
KEGG_THYROID_CANCER	KEGG_THYROID_CANCER	29	-0.192612	-0.63613	0.962882	1	1	8140	tags=52%, list=39%, signal=85%
KEGG_ENDOMETRIAL_CANCER	KEGG_ENDOMETRIAL_CANCER	51	-0.164461	-0.619014	0.984791	1	1	6507	tags=31%, list=31%, signal=45%
KEGG_UBIQUITIN_MEDIATED_PROTEOLYSIS	KEGG_UBIQUITIN_MEDIATED_PROTEOLYSIS	133	-0.127274	-0.564818	1	1	1	5588	tags=19%, list=27%, signal=26%
KEGG_PROSTATE_CANCER	KEGG_PROSTATE_CANCER	87	-0.123481	-0.50571	1	1	1	6775	tags=33%, list=33%, signal=49%
KEGG_ACUTE_MYELOID_LEUKEMIA	KEGG_ACUTE_MYELOID_LEUKEMIA	57	-0.122155	-0.466192	1	0.998737	1	7110	tags=32%, list=34%, signal=48%

## Sheet: EnrichedinCRHigh
NAME	GS<br> follow link to MSigDB	SIZE	ES	NES	NOM p-val	FDR q-val	FWER p-val	RANK AT MAX	LEADING EDGE
KEGG_ECM_RECEPTOR_INTERACTION	KEGG_ECM_RECEPTOR_INTERACTION	83	0.520739	2.12899	0	0.00304749	0.003	5669	tags=64%, list=27%, signal=87%
KEGG_NATURAL_KILLER_CELL_MEDIATED_CYTOTOXICITY	KEGG_NATURAL_KILLER_CELL_MEDIATED_CYTOTOXICITY	112	0.460926	1.96842	0	0.0119281	0.022	5784	tags=42%, list=28%, signal=58%
KEGG_FOCAL_ADHESION	KEGG_FOCAL_ADHESION	194	0.39661	1.8457	0	0.0328212	0.085	6181	tags=45%, list=30%, signal=64%
KEGG_NEUROACTIVE_LIGAND_RECEPTOR_INTERACTION	KEGG_NEUROACTIVE_LIGAND_RECEPTOR_INTERACTION	219	0.383735	1.83416	0	0.0288066	0.1	2764	tags=30%, list=13%, signal=34%
KEGG_DILATED_CARDIOMYOPATHY	KEGG_DILATED_CARDIOMYOPATHY	82	0.445078	1.81314	0	0.0294814	0.126	3883	tags=38%, list=19%, signal=46%
KEGG_GLYCOSAMINOGLYCAN_BIOSYNTHESIS_CHONDROITIN_SULFATE	KEGG_GLYCOSAMINOGLYCAN_BIOSYNTHESIS_CHONDROITIN_SULFATE	22	0.576762	1.80692	0.00380952	0.0249333	0.128	3413	tags=45%, list=16%, signal=54%
KEGG_LYSOSOME	KEGG_LYSOSOME	121	0.403997	1.76835	0	0.0307451	0.178	7608	tags=57%, list=36%, signal=89%
KEGG_HYPERTROPHIC_CARDIOMYOPATHY_HCM	KEGG_HYPERTROPHIC_CARDIOMYOPATHY_HCM	76	0.429988	1.73901	0.00213675	0.0387586	0.24	4201	tags=38%, list=20%, signal=48%
KEGG_ANTIGEN_PROCESSING_AND_PRESENTATION	KEGG_ANTIGEN_PROCESSING_AND_PRESENTATION	63	0.435232	1.69578	0	0.0553225	0.353	2896	tags=22%, list=14%, signal=26%
KEGG_ARRHYTHMOGENIC_RIGHT_VENTRICULAR_CARDIOMYOPATHY_ARVC	KEGG_ARRHYTHMOGENIC_RIGHT_VENTRICULAR_CARDIOMYOPATHY_ARVC	68	0.413903	1.63713	0.00618557	0.0830682	0.529	3762	tags=35%, list=18%, signal=43%
KEGG_ABC_TRANSPORTERS	KEGG_ABC_TRANSPORTERS	42	0.440707	1.60541	0.00406504	0.1003	0.63	2680	tags=33%, list=13%, signal=38%
KEGG_LEISHMANIA_INFECTION	KEGG_LEISHMANIA_INFECTION	69	0.4011	1.59333	0.00835073	0.102282	0.67	5060	tags=36%, list=24%, signal=48%
KEGG_TOLL_LIKE_RECEPTOR_SIGNALING_PATHWAY	KEGG_TOLL_LIKE_RECEPTOR_SIGNALING_PATHWAY	88	0.376173	1.57181	0.00409836	0.11197	0.735	5749	tags=35%, list=28%, signal=48%
KEGG_PENTOSE_AND_GLUCURONATE_INTERCONVERSIONS	KEGG_PENTOSE_AND_GLUCURONATE_INTERCONVERSIONS	25	0.64109	1.54192	0.00544295	0.0666667	0.858	3341	tags=52%, list=16%, signal=62%
KEGG_PRIMARY_IMMUNODEFICIENCY	KEGG_PRIMARY_IMMUNODEFICIENCY	34	0.448244	1.53945	0.0180361	0.135269	0.82	3056	tags=29%, list=15%, signal=34%
KEGG_STEROID_HORMONE_BIOSYNTHESIS	KEGG_STEROID_HORMONE_BIOSYNTHESIS	49	0.416892	1.52909	0.0151844	0.136861	0.842	3876	tags=35%, list=19%, signal=43%
KEGG_CELL_CYCLE	KEGG_CELL_CYCLE	123	0.515072	1.70845	0.0322581	0.830786	0.515	5734	tags=50%, list=28%, signal=69%
KEGG_GLYCOSAMINOGLYCAN_DEGRADATION	KEGG_GLYCOSAMINOGLYCAN_DEGRADATION	20	0.496715	1.50227	0.045929	0.156417	0.904	6594	tags=60%, list=32%, signal=88%
KEGG_GRAFT_VERSUS_HOST_DISEASE	KEGG_GRAFT_VERSUS_HOST_DISEASE	33	0.435855	1.49163	0.0262097	0.159972	0.922	3059	tags=24%, list=15%, signal=28%
KEGG_CELL_ADHESION_MOLECULES_CAMS	KEGG_CELL_ADHESION_MOLECULES_CAMS	129	0.339792	1.48354	0.00208768	0.16076	0.933	6195	tags=47%, list=30%, signal=66%
KEGG_GLYCOSPHINGOLIPID_BIOSYNTHESIS_GLOBO_SERIES	KEGG_GLYCOSPHINGOLIPID_BIOSYNTHESIS_GLOBO_SERIES	14	0.527505	1.4669	0.0626223	0.172042	0.952	8028	tags=93%, list=39%, signal=151%
KEGG_GLYCOSAMINOGLYCAN_BIOSYNTHESIS_HEPARAN_SULFATE	KEGG_GLYCOSAMINOGLYCAN_BIOSYNTHESIS_HEPARAN_SULFATE	26	0.459715	1.45495	0.0530612	0.177429	0.966	3452	tags=31%, list=17%, signal=37%
KEGG_HEMATOPOIETIC_CELL_LINEAGE	KEGG_HEMATOPOIETIC_CELL_LINEAGE	79	0.362487	1.45377	0.00835073	0.170671	0.968	2938	tags=27%, list=14%, signal=31%
KEGG_CYTOKINE_CYTOKINE_RECEPTOR_INTERACTION	KEGG_CYTOKINE_CYTOKINE_RECEPTOR_INTERACTION	229	0.304312	1.44316	0	0.176106	0.978	4806	tags=37%, list=23%, signal=47%
KEGG_N_GLYCAN_BIOSYNTHESIS	KEGG_N_GLYCAN_BIOSYNTHESIS	46	0.395292	1.44053	0.0374016	0.172061	0.979	4505	tags=30%, list=22%, signal=39%
KEGG_CALCIUM_SIGNALING_PATHWAY	KEGG_CALCIUM_SIGNALING_PATHWAY	165	0.308755	1.41175	0.012605	0.203801	0.99	2865	tags=24%, list=14%, signal=27%
KEGG_NOD_LIKE_RECEPTOR_SIGNALING_PATHWAY	KEGG_NOD_LIKE_RECEPTOR_SIGNALING_PATHWAY	61	0.367549	1.3972	0.042	0.215681	0.992	3522	tags=25%, list=17%, signal=30%
KEGG_CITRATE_CYCLE_TCA_CYCLE	KEGG_CITRATE_CYCLE_TCA_CYCLE	30	0.415574	1.3897	0.0133658	0.163708	0.985	8043	tags=60%, list=39%, signal=98%
KEGG_GLYCOSYLPHOSPHATIDYLINOSITOL_GPI_ANCHOR_BIOSYNTHESIS	KEGG_GLYCOSYLPHOSPHATIDYLINOSITOL_GPI_ANCHOR_BIOSYNTHESIS	25	0.428553	1.36705	0.0745968	0.252192	0.997	5311	tags=48%, list=25%, signal=64%
KEGG_GLYCOSPHINGOLIPID_BIOSYNTHESIS_GANGLIO_SERIES	KEGG_GLYCOSPHINGOLIPID_BIOSYNTHESIS_GANGLIO_SERIES	15	0.486955	1.36552	0.118868	0.245641	0.997	2901	tags=33%, list=14%, signal=39%
KEGG_SPHINGOLIPID_METABOLISM	KEGG_SPHINGOLIPID_METABOLISM	37	0.389142	1.35663	0.0718686	0.250768	0.998	7061	tags=54%, list=34%, signal=82%
KEGG_BIOSYNTHESIS_OF_UNSATURATED_FATTY_ACIDS	KEGG_BIOSYNTHESIS_OF_UNSATURATED_FATTY_ACIDS	22	0.431378	1.35254	0.108	0.248327	0.998	2303	tags=18%, list=11%, signal=20%
KEGG_CHEMOKINE_SIGNALING_PATHWAY	KEGG_CHEMOKINE_SIGNALING_PATHWAY	182	0.276846	1.28735	0.045738	0.360208	1	3624	tags=24%, list=17%, signal=28%
KEGG_GALACTOSE_METABOLISM	KEGG_GALACTOSE_METABOLISM	23	0.415857	1.28585	0.123984	0.35199	1	2419	tags=30%, list=12%, signal=34%
KEGG_OTHER_GLYCAN_DEGRADATION	KEGG_OTHER_GLYCAN_DEGRADATION	15	0.452976	1.26474	0.178218	0.38719	1	7975	tags=80%, list=38%, signal=129%
KEGG_AXON_GUIDANCE	KEGG_AXON_GUIDANCE	127	0.288396	1.26059	0.0790021	0.385545	1	5064	tags=31%, list=24%, signal=41%
KEGG_REGULATION_OF_ACTIN_CYTOSKELETON	KEGG_REGULATION_OF_ACTIN_CYTOSKELETON	197	0.270449	1.25604	0.0444015	0.385001	1	5749	tags=32%, list=28%, signal=44%
KEGG_O_GLYCAN_BIOSYNTHESIS	KEGG_O_GLYCAN_BIOSYNTHESIS	29	0.373311	1.24268	0.159844	0.404784	1	3445	tags=28%, list=17%, signal=33%
KEGG_ALLOGRAFT_REJECTION	KEGG_ALLOGRAFT_REJECTION	33	0.359596	1.23218	0.166329	0.417765	1	8213	tags=67%, list=39%, signal=110%
KEGG_P53_SIGNALING_PATHWAY	KEGG_P53_SIGNALING_PATHWAY	68	0.304928	1.19607	0.166667	0.493371	1	6013	tags=38%, list=29%, signal=54%
KEGG_STEROID_BIOSYNTHESIS	KEGG_STEROID_BIOSYNTHESIS	16	0.428063	1.195	0.232794	0.482834	1	5135	tags=44%, list=25%, signal=58%
KEGG_T_CELL_RECEPTOR_SIGNALING_PATHWAY	KEGG_T_CELL_RECEPTOR_SIGNALING_PATHWAY	105	0.279082	1.18983	0.135729	0.484022	1	5806	tags=29%, list=28%, signal=39%
KEGG_AUTOIMMUNE_THYROID_DISEASE	KEGG_AUTOIMMUNE_THYROID_DISEASE	34	0.349965	1.18968	0.20904	0.472308	1	8213	tags=65%, list=39%, signal=107%
KEGG_COMPLEMENT_AND_COAGULATION_CASCADES	KEGG_COMPLEMENT_AND_COAGULATION_CASCADES	66	0.305178	1.18961	0.178988	0.460947	1	3711	tags=30%, list=18%, signal=37%
KEGG_TYPE_I_DIABETES_MELLITUS	KEGG_TYPE_I_DIABETES_MELLITUS	38	0.335423	1.18615	0.20751	0.458334	1	6134	tags=39%, list=29%, signal=56%
KEGG_LEUKOCYTE_TRANSENDOTHELIAL_MIGRATION	KEGG_LEUKOCYTE_TRANSENDOTHELIAL_MIGRATION	108	0.273801	1.17978	0.160243	0.462918	1	6195	tags=36%, list=30%, signal=51%
KEGG_DRUG_METABOLISM_OTHER_ENZYMES	KEGG_DRUG_METABOLISM_OTHER_ENZYMES	48	0.30571	1.13813	0.263862	0.562261	1	4367	tags=27%, list=21%, signal=34%
KEGG_JAK_STAT_SIGNALING_PATHWAY	KEGG_JAK_STAT_SIGNALING_PATHWAY	125	0.251213	1.11611	0.205508	0.614083	1	3349	tags=23%, list=16%, signal=27%
KEGG_MELANOGENESIS	KEGG_MELANOGENESIS	94	0.262262	1.1099	0.248062	0.61997	1	3226	tags=23%, list=15%, signal=28%
KEGG_PATHWAYS_IN_CANCER	KEGG_PATHWAYS_IN_CANCER	312	0.224459	1.10909	0.185547	0.608836	1	5910	tags=34%, list=28%, signal=47%
KEGG_FRUCTOSE_AND_MANNOSE_METABOLISM	KEGG_FRUCTOSE_AND_MANNOSE_METABOLISM	33	0.321585	1.08537	0.323467	0.667492	1	2405	tags=24%, list=12%, signal=27%
KEGG_REGULATION_OF_AUTOPHAGY	KEGG_REGULATION_OF_AUTOPHAGY	20	0.350775	1.04425	0.392786	0.787213	1	6729	tags=45%, list=32%, signal=66%
KEGG_GAP_JUNCTION	KEGG_GAP_JUNCTION	88	0.248358	1.01868	0.412109	0.859148	1	3496	tags=19%, list=17%, signal=23%
KEGG_RENAL_CELL_CARCINOMA	KEGG_RENAL_CELL_CARCINOMA	70	0.253641	1.01122	0.43662	0.868721	1	6964	tags=39%, list=33%, signal=58%
KEGG_MAPK_SIGNALING_PATHWAY	KEGG_MAPK_SIGNALING_PATHWAY	250	0.207981	1.00843	0.433333	0.86278	1	3741	tags=18%, list=18%, signal=22%
KEGG_BASAL_CELL_CARCINOMA	KEGG_BASAL_CELL_CARCINOMA	52	0.267335	0.989856	0.457732	0.911772	1	3040	tags=27%, list=15%, signal=31%
KEGG_STARCH_AND_SUCROSE_METABOLISM	KEGG_STARCH_AND_SUCROSE_METABOLISM	46	0.270288	0.97574	0.473469	0.947709	1	3235	tags=17%, list=16%, signal=21%
KEGG_GLIOMA	KEGG_GLIOMA	65	0.24984	0.96943	0.505219	0.953614	1	7187	tags=43%, list=34%, signal=66%
KEGG_TERPENOID_BACKBONE_BIOSYNTHESIS	KEGG_TERPENOID_BACKBONE_BIOSYNTHESIS	14	0.349442	0.968823	0.497053	0.938884	1	4484	tags=36%, list=22%, signal=45%
KEGG_NEUROTROPHIN_SIGNALING_PATHWAY	KEGG_NEUROTROPHIN_SIGNALING_PATHWAY	126	0.22162	0.962748	0.544177	0.943152	1	7237	tags=37%, list=35%, signal=57%
KEGG_TYPE_II_DIABETES_MELLITUS	KEGG_TYPE_II_DIABETES_MELLITUS	44	0.268594	0.957172	0.534413	0.946216	1	5749	tags=34%, list=28%, signal=47%
KEGG_ENDOCYTOSIS	KEGG_ENDOCYTOSIS	181	0.204185	0.944761	0.647541	0.973365	1	3288	tags=16%, list=16%, signal=19%
KEGG_PRION_DISEASES	KEGG_PRION_DISEASES	34	0.271503	0.93166	0.572614	1	1	4450	tags=26%, list=21%, signal=34%
KEGG_RIG_I_LIKE_RECEPTOR_SIGNALING_PATHWAY	KEGG_RIG_I_LIKE_RECEPTOR_SIGNALING_PATHWAY	55	0.243717	0.927561	0.577689	0.997582	1	5601	tags=29%, list=27%, signal=40%
KEGG_INTESTINAL_IMMUNE_NETWORK_FOR_IGA_PRODUCTION	KEGG_INTESTINAL_IMMUNE_NETWORK_FOR_IGA_PRODUCTION	42	0.25794	0.925779	0.584795	0.987381	1	3198	tags=24%, list=15%, signal=28%
KEGG_SMALL_CELL_LUNG_CANCER	KEGG_SMALL_CELL_LUNG_CANCER	84	0.222578	0.921528	0.625969	0.986113	1	6013	tags=35%, list=29%, signal=48%
KEGG_FC_GAMMA_R_MEDIATED_PHAGOCYTOSIS	KEGG_FC_GAMMA_R_MEDIATED_PHAGOCYTOSIS	96	0.219731	0.919359	0.628	0.977734	1	5749	tags=30%, list=28%, signal=42%
KEGG_NOTCH_SIGNALING_PATHWAY	KEGG_NOTCH_SIGNALING_PATHWAY	46	0.250953	0.912451	0.603143	0.985312	1	2544	tags=17%, list=12%, signal=20%
KEGG_PANCREATIC_CANCER	KEGG_PANCREATIC_CANCER	70	0.23194	0.909969	0.649606	0.977993	1	6107	tags=33%, list=29%, signal=46%
KEGG_APOPTOSIS	KEGG_APOPTOSIS	84	0.217009	0.903253	0.672269	0.98504	1	5749	tags=27%, list=28%, signal=38%
KEGG_GLYCEROPHOSPHOLIPID_METABOLISM	KEGG_GLYCEROPHOSPHOLIPID_METABOLISM	75	0.224582	0.900408	0.631902	0.979059	1	5205	tags=31%, list=25%, signal=41%
KEGG_BLADDER_CANCER	KEGG_BLADDER_CANCER	42	0.245921	0.885675	0.657084	1	1	3632	tags=21%, list=17%, signal=26%
KEGG_GLYCOSAMINOGLYCAN_BIOSYNTHESIS_KERATAN_SULFATE	KEGG_GLYCOSAMINOGLYCAN_BIOSYNTHESIS_KERATAN_SULFATE	14	0.323198	0.881761	0.633475	1	1	4353	tags=36%, list=21%, signal=45%
KEGG_INSULIN_SIGNALING_PATHWAY	KEGG_INSULIN_SIGNALING_PATHWAY	130	0.195809	0.858735	0.809035	1	1	1556	tags=8%, list=7%, signal=8%
KEGG_GLYCOSPHINGOLIPID_BIOSYNTHESIS_LACTO_AND_NEOLACTO_SERIES	KEGG_GLYCOSPHINGOLIPID_BIOSYNTHESIS_LACTO_AND_NEOLACTO_SERIES	25	0.27136	0.841657	0.717694	1	1	2654	tags=20%, list=13%, signal=23%
KEGG_ERBB_SIGNALING_PATHWAY	KEGG_ERBB_SIGNALING_PATHWAY	87	0.201938	0.836064	0.831703	1	1	4021	tags=18%, list=19%, signal=23%
KEGG_GLYCEROLIPID_METABOLISM	KEGG_GLYCEROLIPID_METABOLISM	44	0.225293	0.825556	0.764133	1	1	3812	tags=20%, list=18%, signal=25%
KEGG_EPITHELIAL_CELL_SIGNALING_IN_HELICOBACTER_PYLORI_INFECTION	KEGG_EPITHELIAL_CELL_SIGNALING_IN_HELICOBACTER_PYLORI_INFECTION	67	0.208408	0.822215	0.825397	1	1	3395	tags=16%, list=16%, signal=20%
KEGG_MELANOMA	KEGG_MELANOMA	62	0.206072	0.803854	0.870906	1	1	6013	tags=34%, list=29%, signal=47%
KEGG_PROGESTERONE_MEDIATED_OOCYTE_MATURATION	KEGG_PROGESTERONE_MEDIATED_OOCYTE_MATURATION	82	0.193901	0.800717	0.854545	1	1	5997	tags=29%, list=29%, signal=41%
KEGG_PATHOGENIC_ESCHERICHIA_COLI_INFECTION	KEGG_PATHOGENIC_ESCHERICHIA_COLI_INFECTION	56	0.208603	0.79177	0.826446	1	1	5015	tags=18%, list=24%, signal=23%
KEGG_WNT_SIGNALING_PATHWAY	KEGG_WNT_SIGNALING_PATHWAY	144	0.172946	0.778484	0.94501	1	1	3741	tags=17%, list=18%, signal=21%
KEGG_CHRONIC_MYELOID_LEUKEMIA	KEGG_CHRONIC_MYELOID_LEUKEMIA	73	0.184788	0.744369	0.930612	1	1	3632	tags=15%, list=17%, signal=18%
KEGG_ADIPOCYTOKINE_SIGNALING_PATHWAY	KEGG_ADIPOCYTOKINE_SIGNALING_PATHWAY	63	0.188829	0.725524	0.944547	1	1	4417	tags=19%, list=21%, signal=24%
KEGG_HOMOLOGOUS_RECOMBINATION	KEGG_HOMOLOGOUS_RECOMBINATION	28	0.2183	0.711082	0.899396	1	1	6341	tags=39%, list=30%, signal=56%
KEGG_SYSTEMIC_LUPUS_ERYTHEMATOSUS	KEGG_SYSTEMIC_LUPUS_ERYTHEMATOSUS	125	0.160997	0.703872	0.996032	1	1	6384	tags=30%, list=31%, signal=44%
KEGG_SULFUR_METABOLISM	KEGG_SULFUR_METABOLISM	13	0.262314	0.697922	0.873469	1	1	3876	tags=31%, list=19%, signal=38%
KEGG_NON_HOMOLOGOUS_END_JOINING	KEGG_NON_HOMOLOGOUS_END_JOINING	12	0.264607	0.697103	0.849206	1	1	1458	tags=8%, list=7%, signal=9%
KEGG_ADHERENS_JUNCTION	KEGG_ADHERENS_JUNCTION	71	0.172601	0.693225	0.976695	1	1	5856	tags=23%, list=28%, signal=31%
KEGG_VEGF_SIGNALING_PATHWAY	KEGG_VEGF_SIGNALING_PATHWAY	74	0.172704	0.688239	0.97379	1	1	5749	tags=27%, list=28%, signal=37%
KEGG_VIBRIO_CHOLERAE_INFECTION	KEGG_VIBRIO_CHOLERAE_INFECTION	52	0.180163	0.677492	0.964215	1	1	2459	tags=10%, list=12%, signal=11%
KEGG_PYRUVATE_METABOLISM	KEGG_PYRUVATE_METABOLISM	37	0.193713	0.67742	0.932377	1	1	1257	tags=8%, list=6%, signal=9%
KEGG_VALINE_LEUCINE_AND_ISOLEUCINE_BIOSYNTHESIS	KEGG_VALINE_LEUCINE_AND_ISOLEUCINE_BIOSYNTHESIS	10	0.265383	0.671495	0.852941	1	1	15314	tags=100%, list=73%, signal=377%
KEGG_ALDOSTERONE_REGULATED_SODIUM_REABSORPTION	KEGG_ALDOSTERONE_REGULATED_SODIUM_REABSORPTION	39	0.191637	0.670284	0.951172	1	1	5823	tags=33%, list=28%, signal=46%
KEGG_NON_SMALL_CELL_LUNG_CANCER	KEGG_NON_SMALL_CELL_LUNG_CANCER	54	0.173432	0.647837	0.977642	1	1	5772	tags=26%, list=28%, signal=36%
KEGG_RENIN_ANGIOTENSIN_SYSTEM	KEGG_RENIN_ANGIOTENSIN_SYSTEM	16	0.229446	0.643225	0.928287	1	1	6691	tags=50%, list=32%, signal=74%
KEGG_PHOSPHATIDYLINOSITOL_SIGNALING_SYSTEM	KEGG_PHOSPHATIDYLINOSITOL_SIGNALING_SYSTEM	75	0.154383	0.623129	0.99802	1	1	7187	tags=33%, list=34%, signal=51%
KEGG_VIRAL_MYOCARDITIS	KEGG_VIRAL_MYOCARDITIS	62	0.151912	0.598812	0.994186	1	1	8336	tags=48%, list=40%, signal=80%
KEGG_B_CELL_RECEPTOR_SIGNALING_PATHWAY	KEGG_B_CELL_RECEPTOR_SIGNALING_PATHWAY	74	0.146141	0.591325	0.997917	1	1	5749	tags=24%, list=28%, signal=33%
KEGG_PORPHYRIN_AND_CHLOROPHYLL_METABOLISM	KEGG_PORPHYRIN_AND_CHLOROPHYLL_METABOLISM	38	0.1636	0.579875	0.985859	1	1	7319	tags=37%, list=35%, signal=57%
KEGG_TAURINE_AND_HYPOTAURINE_METABOLISM	KEGG_TAURINE_AND_HYPOTAURINE_METABOLISM	9	0.24296	0.577676	0.950617	1	1	550	tags=11%, list=3%, signal=11%
KEGG_COLORECTAL_CANCER	KEGG_COLORECTAL_CANCER	62	0.118002	0.459699	1	1	1	5851	tags=24%, list=28%, signal=34%
KEGG_MTOR_SIGNALING_PATHWAY	KEGG_MTOR_SIGNALING_PATHWAY	51	0.118234	0.441947	1	1	1	7494	tags=37%, list=36%, signal=58%
KEGG_OOCYTE_MEIOSIS	KEGG_OOCYTE_MEIOSIS	107	0.104246	0.440761	1	0.99934	1	5997	tags=21%, list=29%, signal=30%
